# Supplementary material for: Integrated analysis reveals crosstalk between pyroptosis and immune regulation in renal fibrosis
Source: Front Immunol. 2024 Jan 26;15:1247382. doi: 10.3389/fimmu.2024.1247382 (PMC10853448; doi:10.3389/fimmu.2024.1247382)
Supplement: Supplementary file 2 [file Table_1.xlsx]

## Sheet: GSE76882
!Sample_title	!Sample_geo_accession	!Sample_source_name_ch1	!Sample_organism_ch1	!Sample_characteristics_ch1	!Sample_characteristics_ch1	!Sample_platform_id
TX 10140	GSM2039481	Kidney Biopsy Tissue	Homo sapiens	tissue: Kidney Biopsy Tissue	disease state: normal functioning transplants TX	GPL13158
TX 10165	GSM2039482	Kidney Biopsy Tissue	Homo sapiens	tissue: Kidney Biopsy Tissue	disease state: normal functioning transplants TX	GPL13158
IFTA 10205	GSM2039483	Kidney Biopsy Tissue	Homo sapiens	tissue: Kidney Biopsy Tissue	disease state: Interstitial fibrosis and tubular atrophy IFTA	GPL13158
IFTA 10206	GSM2039484	Kidney Biopsy Tissue	Homo sapiens	tissue: Kidney Biopsy Tissue	disease state: Interstitial fibrosis and tubular atrophy IFTA	GPL13158
AR 10208	GSM2039485	Kidney Biopsy Tissue	Homo sapiens	tissue: Kidney Biopsy Tissue	disease state: Interstitial fibrosis and tubular atrophy with acute rejection AR	GPL13158
IFTA_i 10210	GSM2039486	Kidney Biopsy Tissue	Homo sapiens	tissue: Kidney Biopsy Tissue	disease state: Interstitial fibrosis and tubular atrophy with inflammation IFTA_i	GPL13158
ADNR 10211	GSM2039487	Kidney Biopsy Tissue	Homo sapiens	tissue: Kidney Biopsy Tissue	disease state: acute dysfunction but no rejection ADNR	GPL13158
AR 10218	GSM2039488	Kidney Biopsy Tissue	Homo sapiens	tissue: Kidney Biopsy Tissue	disease state: Interstitial fibrosis and tubular atrophy with acute rejection AR	GPL13158
ADNR 10219	GSM2039489	Kidney Biopsy Tissue	Homo sapiens	tissue: Kidney Biopsy Tissue	disease state: acute dysfunction but no rejection ADNR	GPL13158
IFTA 10221	GSM2039490	Kidney Biopsy Tissue	Homo sapiens	tissue: Kidney Biopsy Tissue	disease state: Interstitial fibrosis and tubular atrophy IFTA	GPL13158
ADNR 10222	GSM2039491	Kidney Biopsy Tissue	Homo sapiens	tissue: Kidney Biopsy Tissue	disease state: acute dysfunction but no rejection ADNR	GPL13158
ADNR 10224	GSM2039492	Kidney Biopsy Tissue	Homo sapiens	tissue: Kidney Biopsy Tissue	disease state: acute dysfunction but no rejection ADNR	GPL13158
IFTA 10242	GSM2039493	Kidney Biopsy Tissue	Homo sapiens	tissue: Kidney Biopsy Tissue	disease state: Interstitial fibrosis and tubular atrophy IFTA	GPL13158
AR 10266	GSM2039494	Kidney Biopsy Tissue	Homo sapiens	tissue: Kidney Biopsy Tissue	disease state: Interstitial fibrosis and tubular atrophy with acute rejection AR	GPL13158
ADNR 10272	GSM2039495	Kidney Biopsy Tissue	Homo sapiens	tissue: Kidney Biopsy Tissue	disease state: acute dysfunction but no rejection ADNR	GPL13158
ADNR 10274	GSM2039496	Kidney Biopsy Tissue	Homo sapiens	tissue: Kidney Biopsy Tissue	disease state: acute dysfunction but no rejection ADNR	GPL13158
AR 10275	GSM2039497	Kidney Biopsy Tissue	Homo sapiens	tissue: Kidney Biopsy Tissue	disease state: Interstitial fibrosis and tubular atrophy with acute rejection AR	GPL13158
AR 10304	GSM2039498	Kidney Biopsy Tissue	Homo sapiens	tissue: Kidney Biopsy Tissue	disease state: Interstitial fibrosis and tubular atrophy with acute rejection AR	GPL13158
TX 10305	GSM2039499	Kidney Biopsy Tissue	Homo sapiens	tissue: Kidney Biopsy Tissue	disease state: normal functioning transplants TX	GPL13158
AR 10306	GSM2039500	Kidney Biopsy Tissue	Homo sapiens	tissue: Kidney Biopsy Tissue	disease state: Interstitial fibrosis and tubular atrophy with acute rejection AR	GPL13158
ADNR 10308	GSM2039501	Kidney Biopsy Tissue	Homo sapiens	tissue: Kidney Biopsy Tissue	disease state: acute dysfunction but no rejection ADNR	GPL13158
AR 10309	GSM2039502	Kidney Biopsy Tissue	Homo sapiens	tissue: Kidney Biopsy Tissue	disease state: Interstitial fibrosis and tubular atrophy with acute rejection AR	GPL13158
IFTA 10312	GSM2039503	Kidney Biopsy Tissue	Homo sapiens	tissue: Kidney Biopsy Tissue	disease state: Interstitial fibrosis and tubular atrophy IFTA	GPL13158
IFTA 10313	GSM2039504	Kidney Biopsy Tissue	Homo sapiens	tissue: Kidney Biopsy Tissue	disease state: Interstitial fibrosis and tubular atrophy IFTA	GPL13158
IFTA 10357	GSM2039505	Kidney Biopsy Tissue	Homo sapiens	tissue: Kidney Biopsy Tissue	disease state: Interstitial fibrosis and tubular atrophy IFTA	GPL13158
IFTA_AR 10403	GSM2039506	Kidney Biopsy Tissue	Homo sapiens	tissue: Kidney Biopsy Tissue	disease state: Interstitial fibrosis and tubular atrophy with inflammation with acute rejection IFTA_AR	GPL13158
IFTA_AR 10404	GSM2039507	Kidney Biopsy Tissue	Homo sapiens	tissue: Kidney Biopsy Tissue	disease state: Interstitial fibrosis and tubular atrophy with inflammation with acute rejection IFTA_AR	GPL13158
IFTA_AR 10406	GSM2039508	Kidney Biopsy Tissue	Homo sapiens	tissue: Kidney Biopsy Tissue	disease state: Interstitial fibrosis and tubular atrophy with inflammation with acute rejection IFTA_AR	GPL13158
AR 10407	GSM2039509	Kidney Biopsy Tissue	Homo sapiens	tissue: Kidney Biopsy Tissue	disease state: Interstitial fibrosis and tubular atrophy with acute rejection AR	GPL13158
TX 10408	GSM2039510	Kidney Biopsy Tissue	Homo sapiens	tissue: Kidney Biopsy Tissue	disease state: normal functioning transplants TX	GPL13158
AR 10411	GSM2039511	Kidney Biopsy Tissue	Homo sapiens	tissue: Kidney Biopsy Tissue	disease state: Interstitial fibrosis and tubular atrophy with acute rejection AR	GPL13158
TX 10413	GSM2039512	Kidney Biopsy Tissue	Homo sapiens	tissue: Kidney Biopsy Tissue	disease state: normal functioning transplants TX	GPL13158
ADNR 10414	GSM2039513	Kidney Biopsy Tissue	Homo sapiens	tissue: Kidney Biopsy Tissue	disease state: acute dysfunction but no rejection ADNR	GPL13158
ADNR 10416	GSM2039514	Kidney Biopsy Tissue	Homo sapiens	tissue: Kidney Biopsy Tissue	disease state: acute dysfunction but no rejection ADNR	GPL13158
AR 10417	GSM2039515	Kidney Biopsy Tissue	Homo sapiens	tissue: Kidney Biopsy Tissue	disease state: Interstitial fibrosis and tubular atrophy with acute rejection AR	GPL13158
AR 10418	GSM2039516	Kidney Biopsy Tissue	Homo sapiens	tissue: Kidney Biopsy Tissue	disease state: Interstitial fibrosis and tubular atrophy with acute rejection AR	GPL13158
AR 10419	GSM2039517	Kidney Biopsy Tissue	Homo sapiens	tissue: Kidney Biopsy Tissue	disease state: Interstitial fibrosis and tubular atrophy with acute rejection AR	GPL13158
IFTA_AR 10420	GSM2039518	Kidney Biopsy Tissue	Homo sapiens	tissue: Kidney Biopsy Tissue	disease state: Interstitial fibrosis and tubular atrophy with inflammation with acute rejection IFTA_AR	GPL13158
IFTA 10423	GSM2039519	Kidney Biopsy Tissue	Homo sapiens	tissue: Kidney Biopsy Tissue	disease state: Interstitial fibrosis and tubular atrophy IFTA	GPL13158
AR 10426	GSM2039520	Kidney Biopsy Tissue	Homo sapiens	tissue: Kidney Biopsy Tissue	disease state: Interstitial fibrosis and tubular atrophy with acute rejection AR	GPL13158
AR 10427	GSM2039521	Kidney Biopsy Tissue	Homo sapiens	tissue: Kidney Biopsy Tissue	disease state: Interstitial fibrosis and tubular atrophy with acute rejection AR	GPL13158
IFTA_AR 10428	GSM2039522	Kidney Biopsy Tissue	Homo sapiens	tissue: Kidney Biopsy Tissue	disease state: Interstitial fibrosis and tubular atrophy with inflammation with acute rejection IFTA_AR	GPL13158
IFTA 10430	GSM2039523	Kidney Biopsy Tissue	Homo sapiens	tissue: Kidney Biopsy Tissue	disease state: Interstitial fibrosis and tubular atrophy IFTA	GPL13158
IFTA 10431	GSM2039524	Kidney Biopsy Tissue	Homo sapiens	tissue: Kidney Biopsy Tissue	disease state: Interstitial fibrosis and tubular atrophy IFTA	GPL13158
IFTA 10432	GSM2039525	Kidney Biopsy Tissue	Homo sapiens	tissue: Kidney Biopsy Tissue	disease state: Interstitial fibrosis and tubular atrophy IFTA	GPL13158
IFTA_AR 10433	GSM2039526	Kidney Biopsy Tissue	Homo sapiens	tissue: Kidney Biopsy Tissue	disease state: Interstitial fibrosis and tubular atrophy with inflammation with acute rejection IFTA_AR	GPL13158
AR 10434	GSM2039527	Kidney Biopsy Tissue	Homo sapiens	tissue: Kidney Biopsy Tissue	disease state: Interstitial fibrosis and tubular atrophy with acute rejection AR	GPL13158
ADNR 10436	GSM2039528	Kidney Biopsy Tissue	Homo sapiens	tissue: Kidney Biopsy Tissue	disease state: acute dysfunction but no rejection ADNR	GPL13158
IFTA_AR 10437	GSM2039529	Kidney Biopsy Tissue	Homo sapiens	tissue: Kidney Biopsy Tissue	disease state: Interstitial fibrosis and tubular atrophy with inflammation with acute rejection IFTA_AR	GPL13158
AR 10438	GSM2039530	Kidney Biopsy Tissue	Homo sapiens	tissue: Kidney Biopsy Tissue	disease state: Interstitial fibrosis and tubular atrophy with acute rejection AR	GPL13158
ADNR 10440	GSM2039531	Kidney Biopsy Tissue	Homo sapiens	tissue: Kidney Biopsy Tissue	disease state: acute dysfunction but no rejection ADNR	GPL13158
ADNR 10441	GSM2039532	Kidney Biopsy Tissue	Homo sapiens	tissue: Kidney Biopsy Tissue	disease state: acute dysfunction but no rejection ADNR	GPL13158
ADNR 10445	GSM2039533	Kidney Biopsy Tissue	Homo sapiens	tissue: Kidney Biopsy Tissue	disease state: acute dysfunction but no rejection ADNR	GPL13158
TX 10482	GSM2039534	Kidney Biopsy Tissue	Homo sapiens	tissue: Kidney Biopsy Tissue	disease state: normal functioning transplants TX	GPL13158
AR 10484	GSM2039535	Kidney Biopsy Tissue	Homo sapiens	tissue: Kidney Biopsy Tissue	disease state: Interstitial fibrosis and tubular atrophy with acute rejection AR	GPL13158
TX 10485	GSM2039536	Kidney Biopsy Tissue	Homo sapiens	tissue: Kidney Biopsy Tissue	disease state: normal functioning transplants TX	GPL13158
TX 10486	GSM2039537	Kidney Biopsy Tissue	Homo sapiens	tissue: Kidney Biopsy Tissue	disease state: normal functioning transplants TX	GPL13158
ADNR 10492	GSM2039538	Kidney Biopsy Tissue	Homo sapiens	tissue: Kidney Biopsy Tissue	disease state: acute dysfunction but no rejection ADNR	GPL13158
ADNR 10495	GSM2039539	Kidney Biopsy Tissue	Homo sapiens	tissue: Kidney Biopsy Tissue	disease state: acute dysfunction but no rejection ADNR	GPL13158
IFTA 10499	GSM2039540	Kidney Biopsy Tissue	Homo sapiens	tissue: Kidney Biopsy Tissue	disease state: Interstitial fibrosis and tubular atrophy IFTA	GPL13158
AR 10502	GSM2039541	Kidney Biopsy Tissue	Homo sapiens	tissue: Kidney Biopsy Tissue	disease state: Interstitial fibrosis and tubular atrophy with acute rejection AR	GPL13158
AR 10503	GSM2039542	Kidney Biopsy Tissue	Homo sapiens	tissue: Kidney Biopsy Tissue	disease state: Interstitial fibrosis and tubular atrophy with acute rejection AR	GPL13158
AR 10504	GSM2039543	Kidney Biopsy Tissue	Homo sapiens	tissue: Kidney Biopsy Tissue	disease state: Interstitial fibrosis and tubular atrophy with acute rejection AR	GPL13158
IFTA 10507	GSM2039544	Kidney Biopsy Tissue	Homo sapiens	tissue: Kidney Biopsy Tissue	disease state: Interstitial fibrosis and tubular atrophy IFTA	GPL13158
IFTA 10508	GSM2039545	Kidney Biopsy Tissue	Homo sapiens	tissue: Kidney Biopsy Tissue	disease state: Interstitial fibrosis and tubular atrophy IFTA	GPL13158
TX 10516	GSM2039546	Kidney Biopsy Tissue	Homo sapiens	tissue: Kidney Biopsy Tissue	disease state: normal functioning transplants TX	GPL13158
ADNR 10517	GSM2039547	Kidney Biopsy Tissue	Homo sapiens	tissue: Kidney Biopsy Tissue	disease state: acute dysfunction but no rejection ADNR	GPL13158
TX 10518	GSM2039548	Kidney Biopsy Tissue	Homo sapiens	tissue: Kidney Biopsy Tissue	disease state: normal functioning transplants TX	GPL13158
IFTA 10530	GSM2039549	Kidney Biopsy Tissue	Homo sapiens	tissue: Kidney Biopsy Tissue	disease state: Interstitial fibrosis and tubular atrophy IFTA	GPL13158
ADNR 10531	GSM2039550	Kidney Biopsy Tissue	Homo sapiens	tissue: Kidney Biopsy Tissue	disease state: acute dysfunction but no rejection ADNR	GPL13158
ADNR 10532	GSM2039551	Kidney Biopsy Tissue	Homo sapiens	tissue: Kidney Biopsy Tissue	disease state: acute dysfunction but no rejection ADNR	GPL13158
ADNR 10534	GSM2039552	Kidney Biopsy Tissue	Homo sapiens	tissue: Kidney Biopsy Tissue	disease state: acute dysfunction but no rejection ADNR	GPL13158
AR 10535	GSM2039553	Kidney Biopsy Tissue	Homo sapiens	tissue: Kidney Biopsy Tissue	disease state: Interstitial fibrosis and tubular atrophy with acute rejection AR	GPL13158
AR 10536	GSM2039554	Kidney Biopsy Tissue	Homo sapiens	tissue: Kidney Biopsy Tissue	disease state: Interstitial fibrosis and tubular atrophy with acute rejection AR	GPL13158
TX 10553	GSM2039555	Kidney Biopsy Tissue	Homo sapiens	tissue: Kidney Biopsy Tissue	disease state: normal functioning transplants TX	GPL13158
IFTA 10555	GSM2039556	Kidney Biopsy Tissue	Homo sapiens	tissue: Kidney Biopsy Tissue	disease state: Interstitial fibrosis and tubular atrophy IFTA	GPL13158
TX 10556	GSM2039557	Kidney Biopsy Tissue	Homo sapiens	tissue: Kidney Biopsy Tissue	disease state: normal functioning transplants TX	GPL13158
TX 10557	GSM2039558	Kidney Biopsy Tissue	Homo sapiens	tissue: Kidney Biopsy Tissue	disease state: normal functioning transplants TX	GPL13158
IFTA 10636	GSM2039559	Kidney Biopsy Tissue	Homo sapiens	tissue: Kidney Biopsy Tissue	disease state: Interstitial fibrosis and tubular atrophy IFTA	GPL13158
IFTA_AR 10637	GSM2039560	Kidney Biopsy Tissue	Homo sapiens	tissue: Kidney Biopsy Tissue	disease state: Interstitial fibrosis and tubular atrophy with inflammation with acute rejection IFTA_AR	GPL13158
ADNR 10638	GSM2039561	Kidney Biopsy Tissue	Homo sapiens	tissue: Kidney Biopsy Tissue	disease state: acute dysfunction but no rejection ADNR	GPL13158
IFTA_AR 10639	GSM2039562	Kidney Biopsy Tissue	Homo sapiens	tissue: Kidney Biopsy Tissue	disease state: Interstitial fibrosis and tubular atrophy with inflammation with acute rejection IFTA_AR	GPL13158
ADNR 10640	GSM2039563	Kidney Biopsy Tissue	Homo sapiens	tissue: Kidney Biopsy Tissue	disease state: acute dysfunction but no rejection ADNR	GPL13158
AR 10641	GSM2039564	Kidney Biopsy Tissue	Homo sapiens	tissue: Kidney Biopsy Tissue	disease state: Interstitial fibrosis and tubular atrophy with acute rejection AR	GPL13158
ADNR 10643	GSM2039565	Kidney Biopsy Tissue	Homo sapiens	tissue: Kidney Biopsy Tissue	disease state: acute dysfunction but no rejection ADNR	GPL13158
ADNR 10645	GSM2039566	Kidney Biopsy Tissue	Homo sapiens	tissue: Kidney Biopsy Tissue	disease state: acute dysfunction but no rejection ADNR	GPL13158
TX 10695	GSM2039567	Kidney Biopsy Tissue	Homo sapiens	tissue: Kidney Biopsy Tissue	disease state: normal functioning transplants TX	GPL13158
TX 10698	GSM2039568	Kidney Biopsy Tissue	Homo sapiens	tissue: Kidney Biopsy Tissue	disease state: normal functioning transplants TX	GPL13158
TX 10702	GSM2039569	Kidney Biopsy Tissue	Homo sapiens	tissue: Kidney Biopsy Tissue	disease state: normal functioning transplants TX	GPL13158
AR 10703	GSM2039570	Kidney Biopsy Tissue	Homo sapiens	tissue: Kidney Biopsy Tissue	disease state: Interstitial fibrosis and tubular atrophy with acute rejection AR	GPL13158
TX 10705	GSM2039571	Kidney Biopsy Tissue	Homo sapiens	tissue: Kidney Biopsy Tissue	disease state: normal functioning transplants TX	GPL13158
AR 10730	GSM2039572	Kidney Biopsy Tissue	Homo sapiens	tissue: Kidney Biopsy Tissue	disease state: Interstitial fibrosis and tubular atrophy with acute rejection AR	GPL13158
IFTA_i 10731	GSM2039573	Kidney Biopsy Tissue	Homo sapiens	tissue: Kidney Biopsy Tissue	disease state: Interstitial fibrosis and tubular atrophy with inflammation IFTA_i	GPL13158
ADNR 10732	GSM2039574	Kidney Biopsy Tissue	Homo sapiens	tissue: Kidney Biopsy Tissue	disease state: acute dysfunction but no rejection ADNR	GPL13158
IFTA_i 10733	GSM2039575	Kidney Biopsy Tissue	Homo sapiens	tissue: Kidney Biopsy Tissue	disease state: Interstitial fibrosis and tubular atrophy with inflammation IFTA_i	GPL13158
ADNR 10737	GSM2039576	Kidney Biopsy Tissue	Homo sapiens	tissue: Kidney Biopsy Tissue	disease state: acute dysfunction but no rejection ADNR	GPL13158
AR 10774	GSM2039577	Kidney Biopsy Tissue	Homo sapiens	tissue: Kidney Biopsy Tissue	disease state: Interstitial fibrosis and tubular atrophy with acute rejection AR	GPL13158
AR 10777	GSM2039578	Kidney Biopsy Tissue	Homo sapiens	tissue: Kidney Biopsy Tissue	disease state: Interstitial fibrosis and tubular atrophy with acute rejection AR	GPL13158
AR 10821	GSM2039579	Kidney Biopsy Tissue	Homo sapiens	tissue: Kidney Biopsy Tissue	disease state: Interstitial fibrosis and tubular atrophy with acute rejection AR	GPL13158
TX 10843	GSM2039580	Kidney Biopsy Tissue	Homo sapiens	tissue: Kidney Biopsy Tissue	disease state: normal functioning transplants TX	GPL13158
IFTA 10845	GSM2039581	Kidney Biopsy Tissue	Homo sapiens	tissue: Kidney Biopsy Tissue	disease state: Interstitial fibrosis and tubular atrophy IFTA	GPL13158
IFTA_AR 10849	GSM2039582	Kidney Biopsy Tissue	Homo sapiens	tissue: Kidney Biopsy Tissue	disease state: Interstitial fibrosis and tubular atrophy with inflammation with acute rejection IFTA_AR	GPL13158
TX 10850	GSM2039583	Kidney Biopsy Tissue	Homo sapiens	tissue: Kidney Biopsy Tissue	disease state: normal functioning transplants TX	GPL13158
IFTA 10868	GSM2039584	Kidney Biopsy Tissue	Homo sapiens	tissue: Kidney Biopsy Tissue	disease state: Interstitial fibrosis and tubular atrophy IFTA	GPL13158
TX 10869	GSM2039585	Kidney Biopsy Tissue	Homo sapiens	tissue: Kidney Biopsy Tissue	disease state: normal functioning transplants TX	GPL13158
TX 10870	GSM2039586	Kidney Biopsy Tissue	Homo sapiens	tissue: Kidney Biopsy Tissue	disease state: normal functioning transplants TX	GPL13158
TX 10871	GSM2039587	Kidney Biopsy Tissue	Homo sapiens	tissue: Kidney Biopsy Tissue	disease state: normal functioning transplants TX	GPL13158
AR 10879	GSM2039588	Kidney Biopsy Tissue	Homo sapiens	tissue: Kidney Biopsy Tissue	disease state: Interstitial fibrosis and tubular atrophy with acute rejection AR	GPL13158
IFTA_AR 10880	GSM2039589	Kidney Biopsy Tissue	Homo sapiens	tissue: Kidney Biopsy Tissue	disease state: Interstitial fibrosis and tubular atrophy with inflammation with acute rejection IFTA_AR	GPL13158
AR 10882	GSM2039590	Kidney Biopsy Tissue	Homo sapiens	tissue: Kidney Biopsy Tissue	disease state: Interstitial fibrosis and tubular atrophy with acute rejection AR	GPL13158
AR 10883	GSM2039591	Kidney Biopsy Tissue	Homo sapiens	tissue: Kidney Biopsy Tissue	disease state: Interstitial fibrosis and tubular atrophy with acute rejection AR	GPL13158
IFTA 10884	GSM2039592	Kidney Biopsy Tissue	Homo sapiens	tissue: Kidney Biopsy Tissue	disease state: Interstitial fibrosis and tubular atrophy IFTA	GPL13158
AR 10885	GSM2039593	Kidney Biopsy Tissue	Homo sapiens	tissue: Kidney Biopsy Tissue	disease state: Interstitial fibrosis and tubular atrophy with acute rejection AR	GPL13158
AR 10886	GSM2039594	Kidney Biopsy Tissue	Homo sapiens	tissue: Kidney Biopsy Tissue	disease state: Interstitial fibrosis and tubular atrophy with acute rejection AR	GPL13158
ADNR 10888	GSM2039595	Kidney Biopsy Tissue	Homo sapiens	tissue: Kidney Biopsy Tissue	disease state: acute dysfunction but no rejection ADNR	GPL13158
TX 10898	GSM2039596	Kidney Biopsy Tissue	Homo sapiens	tissue: Kidney Biopsy Tissue	disease state: normal functioning transplants TX	GPL13158
AR 10899	GSM2039597	Kidney Biopsy Tissue	Homo sapiens	tissue: Kidney Biopsy Tissue	disease state: Interstitial fibrosis and tubular atrophy with acute rejection AR	GPL13158
TX 10905	GSM2039598	Kidney Biopsy Tissue	Homo sapiens	tissue: Kidney Biopsy Tissue	disease state: normal functioning transplants TX	GPL13158
AR 10906	GSM2039599	Kidney Biopsy Tissue	Homo sapiens	tissue: Kidney Biopsy Tissue	disease state: Interstitial fibrosis and tubular atrophy with acute rejection AR	GPL13158
IFTA 10911	GSM2039600	Kidney Biopsy Tissue	Homo sapiens	tissue: Kidney Biopsy Tissue	disease state: Interstitial fibrosis and tubular atrophy IFTA	GPL13158
TX 10950	GSM2039601	Kidney Biopsy Tissue	Homo sapiens	tissue: Kidney Biopsy Tissue	disease state: normal functioning transplants TX	GPL13158
TX 10953	GSM2039602	Kidney Biopsy Tissue	Homo sapiens	tissue: Kidney Biopsy Tissue	disease state: normal functioning transplants TX	GPL13158
IFTA_AR 10982	GSM2039603	Kidney Biopsy Tissue	Homo sapiens	tissue: Kidney Biopsy Tissue	disease state: Interstitial fibrosis and tubular atrophy with inflammation with acute rejection IFTA_AR	GPL13158
TX 10988	GSM2039604	Kidney Biopsy Tissue	Homo sapiens	tissue: Kidney Biopsy Tissue	disease state: normal functioning transplants TX	GPL13158
TX 10990	GSM2039605	Kidney Biopsy Tissue	Homo sapiens	tissue: Kidney Biopsy Tissue	disease state: normal functioning transplants TX	GPL13158
TX 10992	GSM2039606	Kidney Biopsy Tissue	Homo sapiens	tissue: Kidney Biopsy Tissue	disease state: normal functioning transplants TX	GPL13158
IFTA 10993	GSM2039607	Kidney Biopsy Tissue	Homo sapiens	tissue: Kidney Biopsy Tissue	disease state: Interstitial fibrosis and tubular atrophy IFTA	GPL13158
TX 10995	GSM2039608	Kidney Biopsy Tissue	Homo sapiens	tissue: Kidney Biopsy Tissue	disease state: normal functioning transplants TX	GPL13158
IFTA_AR 11008	GSM2039609	Kidney Biopsy Tissue	Homo sapiens	tissue: Kidney Biopsy Tissue	disease state: Interstitial fibrosis and tubular atrophy with inflammation with acute rejection IFTA_AR	GPL13158
IFTA 11009	GSM2039610	Kidney Biopsy Tissue	Homo sapiens	tissue: Kidney Biopsy Tissue	disease state: Interstitial fibrosis and tubular atrophy IFTA	GPL13158
IFTA 11010	GSM2039611	Kidney Biopsy Tissue	Homo sapiens	tissue: Kidney Biopsy Tissue	disease state: Interstitial fibrosis and tubular atrophy IFTA	GPL13158
IFTA_i 11012	GSM2039612	Kidney Biopsy Tissue	Homo sapiens	tissue: Kidney Biopsy Tissue	disease state: Interstitial fibrosis and tubular atrophy with inflammation IFTA_i	GPL13158
IFTA_AR 11013	GSM2039613	Kidney Biopsy Tissue	Homo sapiens	tissue: Kidney Biopsy Tissue	disease state: Interstitial fibrosis and tubular atrophy with inflammation with acute rejection IFTA_AR	GPL13158
IFTA_AR 11014	GSM2039614	Kidney Biopsy Tissue	Homo sapiens	tissue: Kidney Biopsy Tissue	disease state: Interstitial fibrosis and tubular atrophy with inflammation with acute rejection IFTA_AR	GPL13158
IFTA_AR 11016	GSM2039615	Kidney Biopsy Tissue	Homo sapiens	tissue: Kidney Biopsy Tissue	disease state: Interstitial fibrosis and tubular atrophy with inflammation with acute rejection IFTA_AR	GPL13158
IFTA_AR 11017	GSM2039616	Kidney Biopsy Tissue	Homo sapiens	tissue: Kidney Biopsy Tissue	disease state: Interstitial fibrosis and tubular atrophy with inflammation with acute rejection IFTA_AR	GPL13158
AR 11018	GSM2039617	Kidney Biopsy Tissue	Homo sapiens	tissue: Kidney Biopsy Tissue	disease state: Interstitial fibrosis and tubular atrophy with acute rejection AR	GPL13158
AR 11019	GSM2039618	Kidney Biopsy Tissue	Homo sapiens	tissue: Kidney Biopsy Tissue	disease state: Interstitial fibrosis and tubular atrophy with acute rejection AR	GPL13158
IFTA_AR 11020	GSM2039619	Kidney Biopsy Tissue	Homo sapiens	tissue: Kidney Biopsy Tissue	disease state: Interstitial fibrosis and tubular atrophy with inflammation with acute rejection IFTA_AR	GPL13158
IFTA_i 11024	GSM2039620	Kidney Biopsy Tissue	Homo sapiens	tissue: Kidney Biopsy Tissue	disease state: Interstitial fibrosis and tubular atrophy with inflammation IFTA_i	GPL13158
IFTA_AR 11025	GSM2039621	Kidney Biopsy Tissue	Homo sapiens	tissue: Kidney Biopsy Tissue	disease state: Interstitial fibrosis and tubular atrophy with inflammation with acute rejection IFTA_AR	GPL13158
IFTA 11026	GSM2039622	Kidney Biopsy Tissue	Homo sapiens	tissue: Kidney Biopsy Tissue	disease state: Interstitial fibrosis and tubular atrophy IFTA	GPL13158
AR 11027	GSM2039623	Kidney Biopsy Tissue	Homo sapiens	tissue: Kidney Biopsy Tissue	disease state: Interstitial fibrosis and tubular atrophy with acute rejection AR	GPL13158
TX 11158	GSM2039624	Kidney Biopsy Tissue	Homo sapiens	tissue: Kidney Biopsy Tissue	disease state: normal functioning transplants TX	GPL13158
TX 11160	GSM2039625	Kidney Biopsy Tissue	Homo sapiens	tissue: Kidney Biopsy Tissue	disease state: normal functioning transplants TX	GPL13158
TX 11162	GSM2039626	Kidney Biopsy Tissue	Homo sapiens	tissue: Kidney Biopsy Tissue	disease state: normal functioning transplants TX	GPL13158
IFTA_i 11266	GSM2039627	Kidney Biopsy Tissue	Homo sapiens	tissue: Kidney Biopsy Tissue	disease state: Interstitial fibrosis and tubular atrophy with inflammation IFTA_i	GPL13158
ADNR 11267	GSM2039628	Kidney Biopsy Tissue	Homo sapiens	tissue: Kidney Biopsy Tissue	disease state: acute dysfunction but no rejection ADNR	GPL13158
TX 11279	GSM2039629	Kidney Biopsy Tissue	Homo sapiens	tissue: Kidney Biopsy Tissue	disease state: normal functioning transplants TX	GPL13158
IFTA 11282	GSM2039630	Kidney Biopsy Tissue	Homo sapiens	tissue: Kidney Biopsy Tissue	disease state: Interstitial fibrosis and tubular atrophy IFTA	GPL13158
ADNR 11283	GSM2039631	Kidney Biopsy Tissue	Homo sapiens	tissue: Kidney Biopsy Tissue	disease state: acute dysfunction but no rejection ADNR	GPL13158
TX 11327	GSM2039632	Kidney Biopsy Tissue	Homo sapiens	tissue: Kidney Biopsy Tissue	disease state: normal functioning transplants TX	GPL13158
TX 11331	GSM2039633	Kidney Biopsy Tissue	Homo sapiens	tissue: Kidney Biopsy Tissue	disease state: normal functioning transplants TX	GPL13158
IFTA_i 11332	GSM2039634	Kidney Biopsy Tissue	Homo sapiens	tissue: Kidney Biopsy Tissue	disease state: Interstitial fibrosis and tubular atrophy with inflammation IFTA_i	GPL13158
ADNR 11338	GSM2039635	Kidney Biopsy Tissue	Homo sapiens	tissue: Kidney Biopsy Tissue	disease state: acute dysfunction but no rejection ADNR	GPL13158
ADNR 11346	GSM2039636	Kidney Biopsy Tissue	Homo sapiens	tissue: Kidney Biopsy Tissue	disease state: acute dysfunction but no rejection ADNR	GPL13158
AR 11349	GSM2039637	Kidney Biopsy Tissue	Homo sapiens	tissue: Kidney Biopsy Tissue	disease state: Interstitial fibrosis and tubular atrophy with acute rejection AR	GPL13158
AR 11380	GSM2039638	Kidney Biopsy Tissue	Homo sapiens	tissue: Kidney Biopsy Tissue	disease state: Interstitial fibrosis and tubular atrophy with acute rejection AR	GPL13158
IFTA_AR 11381	GSM2039639	Kidney Biopsy Tissue	Homo sapiens	tissue: Kidney Biopsy Tissue	disease state: Interstitial fibrosis and tubular atrophy with inflammation with acute rejection IFTA_AR	GPL13158
IFTA_AR 11382	GSM2039640	Kidney Biopsy Tissue	Homo sapiens	tissue: Kidney Biopsy Tissue	disease state: Interstitial fibrosis and tubular atrophy with inflammation with acute rejection IFTA_AR	GPL13158
IFTA 11383	GSM2039641	Kidney Biopsy Tissue	Homo sapiens	tissue: Kidney Biopsy Tissue	disease state: Interstitial fibrosis and tubular atrophy IFTA	GPL13158
AR 11384	GSM2039642	Kidney Biopsy Tissue	Homo sapiens	tissue: Kidney Biopsy Tissue	disease state: Interstitial fibrosis and tubular atrophy with acute rejection AR	GPL13158
IFTA 11416	GSM2039643	Kidney Biopsy Tissue	Homo sapiens	tissue: Kidney Biopsy Tissue	disease state: Interstitial fibrosis and tubular atrophy IFTA	GPL13158
AR 11421	GSM2039644	Kidney Biopsy Tissue	Homo sapiens	tissue: Kidney Biopsy Tissue	disease state: Interstitial fibrosis and tubular atrophy with acute rejection AR	GPL13158
AR 11440	GSM2039645	Kidney Biopsy Tissue	Homo sapiens	tissue: Kidney Biopsy Tissue	disease state: Interstitial fibrosis and tubular atrophy with acute rejection AR	GPL13158
AR 11443	GSM2039646	Kidney Biopsy Tissue	Homo sapiens	tissue: Kidney Biopsy Tissue	disease state: Interstitial fibrosis and tubular atrophy with acute rejection AR	GPL13158
TX 11444	GSM2039647	Kidney Biopsy Tissue	Homo sapiens	tissue: Kidney Biopsy Tissue	disease state: normal functioning transplants TX	GPL13158
IFTA_i 11446	GSM2039648	Kidney Biopsy Tissue	Homo sapiens	tissue: Kidney Biopsy Tissue	disease state: Interstitial fibrosis and tubular atrophy with inflammation IFTA_i	GPL13158
ADNR 11447	GSM2039649	Kidney Biopsy Tissue	Homo sapiens	tissue: Kidney Biopsy Tissue	disease state: acute dysfunction but no rejection ADNR	GPL13158
AR 11448	GSM2039650	Kidney Biopsy Tissue	Homo sapiens	tissue: Kidney Biopsy Tissue	disease state: Interstitial fibrosis and tubular atrophy with acute rejection AR	GPL13158
AR 11449	GSM2039651	Kidney Biopsy Tissue	Homo sapiens	tissue: Kidney Biopsy Tissue	disease state: Interstitial fibrosis and tubular atrophy with acute rejection AR	GPL13158
AR 11450	GSM2039652	Kidney Biopsy Tissue	Homo sapiens	tissue: Kidney Biopsy Tissue	disease state: Interstitial fibrosis and tubular atrophy with acute rejection AR	GPL13158
ADNR 11497	GSM2039653	Kidney Biopsy Tissue	Homo sapiens	tissue: Kidney Biopsy Tissue	disease state: acute dysfunction but no rejection ADNR	GPL13158
TX 11521	GSM2039654	Kidney Biopsy Tissue	Homo sapiens	tissue: Kidney Biopsy Tissue	disease state: normal functioning transplants TX	GPL13158
TX 11522	GSM2039655	Kidney Biopsy Tissue	Homo sapiens	tissue: Kidney Biopsy Tissue	disease state: normal functioning transplants TX	GPL13158
ADNR 11570	GSM2039656	Kidney Biopsy Tissue	Homo sapiens	tissue: Kidney Biopsy Tissue	disease state: acute dysfunction but no rejection ADNR	GPL13158
ADNR 11571	GSM2039657	Kidney Biopsy Tissue	Homo sapiens	tissue: Kidney Biopsy Tissue	disease state: acute dysfunction but no rejection ADNR	GPL13158
IFTA_AR 11584	GSM2039658	Kidney Biopsy Tissue	Homo sapiens	tissue: Kidney Biopsy Tissue	disease state: Interstitial fibrosis and tubular atrophy with inflammation with acute rejection IFTA_AR	GPL13158
AR 11593	GSM2039659	Kidney Biopsy Tissue	Homo sapiens	tissue: Kidney Biopsy Tissue	disease state: Interstitial fibrosis and tubular atrophy with acute rejection AR	GPL13158
TX 11597	GSM2039660	Kidney Biopsy Tissue	Homo sapiens	tissue: Kidney Biopsy Tissue	disease state: normal functioning transplants TX	GPL13158
TX 11599	GSM2039661	Kidney Biopsy Tissue	Homo sapiens	tissue: Kidney Biopsy Tissue	disease state: normal functioning transplants TX	GPL13158
ADNR 11601	GSM2039662	Kidney Biopsy Tissue	Homo sapiens	tissue: Kidney Biopsy Tissue	disease state: acute dysfunction but no rejection ADNR	GPL13158
AR 11690	GSM2039663	Kidney Biopsy Tissue	Homo sapiens	tissue: Kidney Biopsy Tissue	disease state: Interstitial fibrosis and tubular atrophy with acute rejection AR	GPL13158
TX 11691	GSM2039664	Kidney Biopsy Tissue	Homo sapiens	tissue: Kidney Biopsy Tissue	disease state: normal functioning transplants TX	GPL13158
TX 11692	GSM2039665	Kidney Biopsy Tissue	Homo sapiens	tissue: Kidney Biopsy Tissue	disease state: normal functioning transplants TX	GPL13158
TX 11872	GSM2039666	Kidney Biopsy Tissue	Homo sapiens	tissue: Kidney Biopsy Tissue	disease state: normal functioning transplants TX	GPL13158
IFTA_i 11946	GSM2039667	Kidney Biopsy Tissue	Homo sapiens	tissue: Kidney Biopsy Tissue	disease state: Interstitial fibrosis and tubular atrophy with inflammation IFTA_i	GPL13158
IFTA 11948	GSM2039668	Kidney Biopsy Tissue	Homo sapiens	tissue: Kidney Biopsy Tissue	disease state: Interstitial fibrosis and tubular atrophy IFTA	GPL13158
IFTA 11949	GSM2039669	Kidney Biopsy Tissue	Homo sapiens	tissue: Kidney Biopsy Tissue	disease state: Interstitial fibrosis and tubular atrophy IFTA	GPL13158
TX 11950	GSM2039670	Kidney Biopsy Tissue	Homo sapiens	tissue: Kidney Biopsy Tissue	disease state: normal functioning transplants TX	GPL13158
IFTA 11951	GSM2039671	Kidney Biopsy Tissue	Homo sapiens	tissue: Kidney Biopsy Tissue	disease state: Interstitial fibrosis and tubular atrophy IFTA	GPL13158
TX 11952	GSM2039672	Kidney Biopsy Tissue	Homo sapiens	tissue: Kidney Biopsy Tissue	disease state: normal functioning transplants TX	GPL13158
TX 11953	GSM2039673	Kidney Biopsy Tissue	Homo sapiens	tissue: Kidney Biopsy Tissue	disease state: normal functioning transplants TX	GPL13158
TX 12011	GSM2039674	Kidney Biopsy Tissue	Homo sapiens	tissue: Kidney Biopsy Tissue	disease state: normal functioning transplants TX	GPL13158
TX 12012	GSM2039675	Kidney Biopsy Tissue	Homo sapiens	tissue: Kidney Biopsy Tissue	disease state: normal functioning transplants TX	GPL13158
TX 12064	GSM2039676	Kidney Biopsy Tissue	Homo sapiens	tissue: Kidney Biopsy Tissue	disease state: normal functioning transplants TX	GPL13158
TX 12067	GSM2039677	Kidney Biopsy Tissue	Homo sapiens	tissue: Kidney Biopsy Tissue	disease state: normal functioning transplants TX	GPL13158
IFTA_AR 12071	GSM2039678	Kidney Biopsy Tissue	Homo sapiens	tissue: Kidney Biopsy Tissue	disease state: Interstitial fibrosis and tubular atrophy with inflammation with acute rejection IFTA_AR	GPL13158
AR 12072	GSM2039679	Kidney Biopsy Tissue	Homo sapiens	tissue: Kidney Biopsy Tissue	disease state: Interstitial fibrosis and tubular atrophy with acute rejection AR	GPL13158
IFTA_AR 12144	GSM2039680	Kidney Biopsy Tissue	Homo sapiens	tissue: Kidney Biopsy Tissue	disease state: Interstitial fibrosis and tubular atrophy with inflammation with acute rejection IFTA_AR	GPL13158
ADNR 12145	GSM2039681	Kidney Biopsy Tissue	Homo sapiens	tissue: Kidney Biopsy Tissue	disease state: acute dysfunction but no rejection ADNR	GPL13158
ADNR 12146	GSM2039682	Kidney Biopsy Tissue	Homo sapiens	tissue: Kidney Biopsy Tissue	disease state: acute dysfunction but no rejection ADNR	GPL13158
ADNR 12147	GSM2039683	Kidney Biopsy Tissue	Homo sapiens	tissue: Kidney Biopsy Tissue	disease state: acute dysfunction but no rejection ADNR	GPL13158
IFTA_AR 12148	GSM2039684	Kidney Biopsy Tissue	Homo sapiens	tissue: Kidney Biopsy Tissue	disease state: Interstitial fibrosis and tubular atrophy with inflammation with acute rejection IFTA_AR	GPL13158
IFTA 12149	GSM2039685	Kidney Biopsy Tissue	Homo sapiens	tissue: Kidney Biopsy Tissue	disease state: Interstitial fibrosis and tubular atrophy IFTA	GPL13158
TX 12251	GSM2039686	Kidney Biopsy Tissue	Homo sapiens	tissue: Kidney Biopsy Tissue	disease state: normal functioning transplants TX	GPL13158
TX 12252	GSM2039687	Kidney Biopsy Tissue	Homo sapiens	tissue: Kidney Biopsy Tissue	disease state: normal functioning transplants TX	GPL13158
TX 12253	GSM2039688	Kidney Biopsy Tissue	Homo sapiens	tissue: Kidney Biopsy Tissue	disease state: normal functioning transplants TX	GPL13158
TX 12254	GSM2039689	Kidney Biopsy Tissue	Homo sapiens	tissue: Kidney Biopsy Tissue	disease state: normal functioning transplants TX	GPL13158
IFTA 12256	GSM2039690	Kidney Biopsy Tissue	Homo sapiens	tissue: Kidney Biopsy Tissue	disease state: Interstitial fibrosis and tubular atrophy IFTA	GPL13158
TX 12263	GSM2039691	Kidney Biopsy Tissue	Homo sapiens	tissue: Kidney Biopsy Tissue	disease state: normal functioning transplants TX	GPL13158
IFTA 12311	GSM2039692	Kidney Biopsy Tissue	Homo sapiens	tissue: Kidney Biopsy Tissue	disease state: Interstitial fibrosis and tubular atrophy IFTA	GPL13158
IFTA_AR 12313	GSM2039693	Kidney Biopsy Tissue	Homo sapiens	tissue: Kidney Biopsy Tissue	disease state: Interstitial fibrosis and tubular atrophy with inflammation with acute rejection IFTA_AR	GPL13158
IFTA 12314	GSM2039694	Kidney Biopsy Tissue	Homo sapiens	tissue: Kidney Biopsy Tissue	disease state: Interstitial fibrosis and tubular atrophy IFTA	GPL13158
AR 12317	GSM2039695	Kidney Biopsy Tissue	Homo sapiens	tissue: Kidney Biopsy Tissue	disease state: Interstitial fibrosis and tubular atrophy with acute rejection AR	GPL13158
IFTA_AR 12318	GSM2039696	Kidney Biopsy Tissue	Homo sapiens	tissue: Kidney Biopsy Tissue	disease state: Interstitial fibrosis and tubular atrophy with inflammation with acute rejection IFTA_AR	GPL13158
TX 12432	GSM2039697	Kidney Biopsy Tissue	Homo sapiens	tissue: Kidney Biopsy Tissue	disease state: normal functioning transplants TX	GPL13158
ADNR 12434	GSM2039698	Kidney Biopsy Tissue	Homo sapiens	tissue: Kidney Biopsy Tissue	disease state: acute dysfunction but no rejection ADNR	GPL13158
IFTA 12686	GSM2039699	Kidney Biopsy Tissue	Homo sapiens	tissue: Kidney Biopsy Tissue	disease state: Interstitial fibrosis and tubular atrophy IFTA	GPL13158
IFTA_AR 12692	GSM2039700	Kidney Biopsy Tissue	Homo sapiens	tissue: Kidney Biopsy Tissue	disease state: Interstitial fibrosis and tubular atrophy with inflammation with acute rejection IFTA_AR	GPL13158
IFTA 12694	GSM2039701	Kidney Biopsy Tissue	Homo sapiens	tissue: Kidney Biopsy Tissue	disease state: Interstitial fibrosis and tubular atrophy IFTA	GPL13158
TX 12700	GSM2039702	Kidney Biopsy Tissue	Homo sapiens	tissue: Kidney Biopsy Tissue	disease state: normal functioning transplants TX	GPL13158
TX 12704	GSM2039703	Kidney Biopsy Tissue	Homo sapiens	tissue: Kidney Biopsy Tissue	disease state: normal functioning transplants TX	GPL13158
TX 12706	GSM2039704	Kidney Biopsy Tissue	Homo sapiens	tissue: Kidney Biopsy Tissue	disease state: normal functioning transplants TX	GPL13158
TX 12717	GSM2039705	Kidney Biopsy Tissue	Homo sapiens	tissue: Kidney Biopsy Tissue	disease state: normal functioning transplants TX	GPL13158
IFTA 12720	GSM2039706	Kidney Biopsy Tissue	Homo sapiens	tissue: Kidney Biopsy Tissue	disease state: Interstitial fibrosis and tubular atrophy IFTA	GPL13158
TX 12725	GSM2039707	Kidney Biopsy Tissue	Homo sapiens	tissue: Kidney Biopsy Tissue	disease state: normal functioning transplants TX	GPL13158
TX 12726	GSM2039708	Kidney Biopsy Tissue	Homo sapiens	tissue: Kidney Biopsy Tissue	disease state: normal functioning transplants TX	GPL13158
TX 12727	GSM2039709	Kidney Biopsy Tissue	Homo sapiens	tissue: Kidney Biopsy Tissue	disease state: normal functioning transplants TX	GPL13158
TX 12728	GSM2039710	Kidney Biopsy Tissue	Homo sapiens	tissue: Kidney Biopsy Tissue	disease state: normal functioning transplants TX	GPL13158
TX 12729	GSM2039711	Kidney Biopsy Tissue	Homo sapiens	tissue: Kidney Biopsy Tissue	disease state: normal functioning transplants TX	GPL13158
TX 12730	GSM2039712	Kidney Biopsy Tissue	Homo sapiens	tissue: Kidney Biopsy Tissue	disease state: normal functioning transplants TX	GPL13158
TX 12731	GSM2039713	Kidney Biopsy Tissue	Homo sapiens	tissue: Kidney Biopsy Tissue	disease state: normal functioning transplants TX	GPL13158
TX 12732	GSM2039714	Kidney Biopsy Tissue	Homo sapiens	tissue: Kidney Biopsy Tissue	disease state: normal functioning transplants TX	GPL13158
TX 12733	GSM2039715	Kidney Biopsy Tissue	Homo sapiens	tissue: Kidney Biopsy Tissue	disease state: normal functioning transplants TX	GPL13158
TX 12734	GSM2039716	Kidney Biopsy Tissue	Homo sapiens	tissue: Kidney Biopsy Tissue	disease state: normal functioning transplants TX	GPL13158
TX 12750	GSM2039717	Kidney Biopsy Tissue	Homo sapiens	tissue: Kidney Biopsy Tissue	disease state: normal functioning transplants TX	GPL13158
TX 12751	GSM2039718	Kidney Biopsy Tissue	Homo sapiens	tissue: Kidney Biopsy Tissue	disease state: normal functioning transplants TX	GPL13158
IFTA_AR 12752	GSM2039719	Kidney Biopsy Tissue	Homo sapiens	tissue: Kidney Biopsy Tissue	disease state: Interstitial fibrosis and tubular atrophy with inflammation with acute rejection IFTA_AR	GPL13158
TX 12753	GSM2039720	Kidney Biopsy Tissue	Homo sapiens	tissue: Kidney Biopsy Tissue	disease state: normal functioning transplants TX	GPL13158
TX 12754	GSM2039721	Kidney Biopsy Tissue	Homo sapiens	tissue: Kidney Biopsy Tissue	disease state: normal functioning transplants TX	GPL13158
TX 12755	GSM2039722	Kidney Biopsy Tissue	Homo sapiens	tissue: Kidney Biopsy Tissue	disease state: normal functioning transplants TX	GPL13158
TX 12756	GSM2039723	Kidney Biopsy Tissue	Homo sapiens	tissue: Kidney Biopsy Tissue	disease state: normal functioning transplants TX	GPL13158
IFTA 12757	GSM2039724	Kidney Biopsy Tissue	Homo sapiens	tissue: Kidney Biopsy Tissue	disease state: Interstitial fibrosis and tubular atrophy IFTA	GPL13158
TX 12759	GSM2039725	Kidney Biopsy Tissue	Homo sapiens	tissue: Kidney Biopsy Tissue	disease state: normal functioning transplants TX	GPL13158
TX 12760	GSM2039726	Kidney Biopsy Tissue	Homo sapiens	tissue: Kidney Biopsy Tissue	disease state: normal functioning transplants TX	GPL13158
TX 12761	GSM2039727	Kidney Biopsy Tissue	Homo sapiens	tissue: Kidney Biopsy Tissue	disease state: normal functioning transplants TX	GPL13158
TX 12867	GSM2039728	Kidney Biopsy Tissue	Homo sapiens	tissue: Kidney Biopsy Tissue	disease state: normal functioning transplants TX	GPL13158
TX 12868	GSM2039729	Kidney Biopsy Tissue	Homo sapiens	tissue: Kidney Biopsy Tissue	disease state: normal functioning transplants TX	GPL13158
IFTA 12869	GSM2039730	Kidney Biopsy Tissue	Homo sapiens	tissue: Kidney Biopsy Tissue	disease state: Interstitial fibrosis and tubular atrophy IFTA	GPL13158
TX 12870	GSM2039731	Kidney Biopsy Tissue	Homo sapiens	tissue: Kidney Biopsy Tissue	disease state: normal functioning transplants TX	GPL13158
IFTA 12871	GSM2039732	Kidney Biopsy Tissue	Homo sapiens	tissue: Kidney Biopsy Tissue	disease state: Interstitial fibrosis and tubular atrophy IFTA	GPL13158
TX 12872	GSM2039733	Kidney Biopsy Tissue	Homo sapiens	tissue: Kidney Biopsy Tissue	disease state: normal functioning transplants TX	GPL13158
TX 12875	GSM2039734	Kidney Biopsy Tissue	Homo sapiens	tissue: Kidney Biopsy Tissue	disease state: normal functioning transplants TX	GPL13158
TX 12880	GSM2039735	Kidney Biopsy Tissue	Homo sapiens	tissue: Kidney Biopsy Tissue	disease state: normal functioning transplants TX	GPL13158
TX 12891	GSM2039736	Kidney Biopsy Tissue	Homo sapiens	tissue: Kidney Biopsy Tissue	disease state: normal functioning transplants TX	GPL13158
TX 12893	GSM2039737	Kidney Biopsy Tissue	Homo sapiens	tissue: Kidney Biopsy Tissue	disease state: normal functioning transplants TX	GPL13158
TX 12894	GSM2039738	Kidney Biopsy Tissue	Homo sapiens	tissue: Kidney Biopsy Tissue	disease state: normal functioning transplants TX	GPL13158
TX 12935	GSM2039739	Kidney Biopsy Tissue	Homo sapiens	tissue: Kidney Biopsy Tissue	disease state: normal functioning transplants TX	GPL13158
TX 12936	GSM2039740	Kidney Biopsy Tissue	Homo sapiens	tissue: Kidney Biopsy Tissue	disease state: normal functioning transplants TX	GPL13158
ADNR 12943	GSM2039741	Kidney Biopsy Tissue	Homo sapiens	tissue: Kidney Biopsy Tissue	disease state: acute dysfunction but no rejection ADNR	GPL13158
TX 12944	GSM2039742	Kidney Biopsy Tissue	Homo sapiens	tissue: Kidney Biopsy Tissue	disease state: normal functioning transplants TX	GPL13158
TX 12946	GSM2039743	Kidney Biopsy Tissue	Homo sapiens	tissue: Kidney Biopsy Tissue	disease state: normal functioning transplants TX	GPL13158
IFTA_i 12947	GSM2039744	Kidney Biopsy Tissue	Homo sapiens	tissue: Kidney Biopsy Tissue	disease state: Interstitial fibrosis and tubular atrophy with inflammation IFTA_i	GPL13158
TX 12948	GSM2039745	Kidney Biopsy Tissue	Homo sapiens	tissue: Kidney Biopsy Tissue	disease state: normal functioning transplants TX	GPL13158
TX 12949	GSM2039746	Kidney Biopsy Tissue	Homo sapiens	tissue: Kidney Biopsy Tissue	disease state: normal functioning transplants TX	GPL13158
TX 12960	GSM2039747	Kidney Biopsy Tissue	Homo sapiens	tissue: Kidney Biopsy Tissue	disease state: normal functioning transplants TX	GPL13158
IFTA 12961	GSM2039748	Kidney Biopsy Tissue	Homo sapiens	tissue: Kidney Biopsy Tissue	disease state: Interstitial fibrosis and tubular atrophy IFTA	GPL13158
AR 20020	GSM2039749	Kidney Biopsy Tissue	Homo sapiens	tissue: Kidney Biopsy Tissue	disease state: Interstitial fibrosis and tubular atrophy with acute rejection AR	GPL13158
AR 20024	GSM2039750	Kidney Biopsy Tissue	Homo sapiens	tissue: Kidney Biopsy Tissue	disease state: Interstitial fibrosis and tubular atrophy with acute rejection AR	GPL13158
TX 20046	GSM2039751	Kidney Biopsy Tissue	Homo sapiens	tissue: Kidney Biopsy Tissue	disease state: normal functioning transplants TX	GPL13158
TX 20053	GSM2039752	Kidney Biopsy Tissue	Homo sapiens	tissue: Kidney Biopsy Tissue	disease state: normal functioning transplants TX	GPL13158
AR 20061	GSM2039753	Kidney Biopsy Tissue	Homo sapiens	tissue: Kidney Biopsy Tissue	disease state: Interstitial fibrosis and tubular atrophy with acute rejection AR	GPL13158
TX 20068	GSM2039754	Kidney Biopsy Tissue	Homo sapiens	tissue: Kidney Biopsy Tissue	disease state: normal functioning transplants TX	GPL13158

## Sheet: GSE22459
!Sample_title	!Sample_geo_accession	!Sample_source_name_ch1	!Sample_organism_ch1	!Sample_characteristics_ch1	!Sample_platform_id
T12_KidneyBx_Norm1	GSM557856	Normal	Homo sapiens	histology: 1yr protocol bx - Banff: i/cg/ci=0	GPL570
T12_KidneyBx_Norm2	GSM557857	Normal	Homo sapiens	histology: 1yr protocol bx - Banff: i/cg/ci=0	GPL570
T12_KidneyBx_Norm3	GSM557858	Normal	Homo sapiens	histology: 1yr protocol bx - Banff: i/cg/ci=0	GPL570
T12_KidneyBx_Norm4	GSM557859	Normal	Homo sapiens	histology: 1yr protocol bx - Banff: i/cg/ci=0	GPL570
T12_KidneyBx_Norm5	GSM557860	Normal	Homo sapiens	histology: 1yr protocol bx - Banff: i/cg/ci=0	GPL570
T12_KidneyBx_Norm6	GSM557861	Normal	Homo sapiens	histology: 1yr protocol bx - Banff: i/cg/ci=0	GPL570
T12_KidneyBx_Norm7	GSM557862	Normal	Homo sapiens	histology: 1yr protocol bx - Banff: i/cg/ci=0	GPL570
T12_KidneyBx_Norm8	GSM557863	Normal	Homo sapiens	histology: 1yr protocol bx - Banff: i/cg/ci=0	GPL570
T12_KidneyBx_Norm9	GSM557864	Normal	Homo sapiens	histology: 1yr protocol bx - Banff: i/cg/ci=0	GPL570
T12_KidneyBx_Norm10	GSM557865	Normal	Homo sapiens	histology: 1yr protocol bx - Banff: i/cg/ci=0	GPL570
T12_KidneyBx_Norm11	GSM557866	Normal	Homo sapiens	histology: 1yr protocol bx - Banff: i/cg/ci=0	GPL570
T12_KidneyBx_Norm12	GSM557867	Normal	Homo sapiens	histology: 1yr protocol bx - Banff: i/cg/ci=0	GPL570
T12_KidneyBx_Norm13	GSM557868	Normal	Homo sapiens	histology: 1yr protocol bx - Banff: i/cg/ci=0	GPL570
T12_KidneyBx_Norm14	GSM557869	Normal	Homo sapiens	histology: 1yr protocol bx - Banff: i/cg/ci=0	GPL570
T12_KidneyBx_Norm15	GSM557870	Normal	Homo sapiens	histology: 1yr protocol bx - Banff: i/cg/ci=0	GPL570
T12_KidneyBx_Norm16	GSM557871	Normal	Homo sapiens	histology: 1yr protocol bx - Banff: i/cg/ci=0	GPL570
T12_KidneyBx_Norm17	GSM557872	Normal	Homo sapiens	histology: 1yr protocol bx - Banff: i/cg/ci=0	GPL570
T12_KidneyBx_Norm18	GSM557873	Normal	Homo sapiens	histology: 1yr protocol bx - Banff: i/cg/ci=0	GPL570
T12_KidneyBx_Norm19	GSM557874	Normal	Homo sapiens	histology: 1yr protocol bx - Banff: i/cg/ci=0	GPL570
T12_KidneyBx_Norm20	GSM557875	Normal	Homo sapiens	histology: 1yr protocol bx - Banff: i/cg/ci=0	GPL570
T12_KidneyBx_Norm21	GSM557876	Normal	Homo sapiens	histology: 1yr protocol bx - Banff: i/cg/ci=0	GPL570
T12_KidneyBx_Norm22	GSM557877	Normal	Homo sapiens	histology: 1yr protocol bx - Banff: i/cg/ci=0	GPL570
T12_KidneyBx_Norm23	GSM557878	Normal	Homo sapiens	histology: 1yr protocol bx - Banff: i/cg/ci=0	GPL570
T12_KidneyBx_Norm24	GSM557879	Normal	Homo sapiens	histology: 1yr protocol bx - Banff: i/cg/ci=0	GPL570
T12_KidneyBx_Norm25	GSM557880	Normal	Homo sapiens	histology: 1yr protocol bx - Banff: i/cg/ci=0	GPL570
T12_KidneyBx_IFTA1	GSM557881	IF/TA	Homo sapiens	histology: 1yr protocol bx - Banff: i/cg=0; ci>0	GPL570
T12_KidneyBx_IFTA2	GSM557882	IF/TA	Homo sapiens	histology: 1yr protocol bx - Banff: i/cg=0; ci>0	GPL570
T12_KidneyBx_IFTA3	GSM557883	IF/TA	Homo sapiens	histology: 1yr protocol bx - Banff: i/cg=0; ci>0	GPL570
T12_KidneyBx_IFTA4	GSM557884	IF/TA	Homo sapiens	histology: 1yr protocol bx - Banff: i/cg=0; ci>0	GPL570
T12_KidneyBx_IFTA5	GSM557885	IF/TA	Homo sapiens	histology: 1yr protocol bx - Banff: i/cg=0; ci>0	GPL570
T12_KidneyBx_IFTA6	GSM557886	IF/TA	Homo sapiens	histology: 1yr protocol bx - Banff: i/cg=0; ci>0	GPL570
T12_KidneyBx_IFTA7	GSM557887	IF/TA	Homo sapiens	histology: 1yr protocol bx - Banff: i/cg=0; ci>0	GPL570
T12_KidneyBx_IFTA8	GSM557888	IF/TA	Homo sapiens	histology: 1yr protocol bx - Banff: i/cg=0; ci>0	GPL570
T12_KidneyBx_IFTA9	GSM557889	IF/TA	Homo sapiens	histology: 1yr protocol bx - Banff: i/cg=0; ci>0	GPL570
T12_KidneyBx_IFTA10	GSM557890	IF/TA	Homo sapiens	histology: 1yr protocol bx - Banff: i/cg=0; ci>0	GPL570
T12_KidneyBx_IFTA11	GSM557891	IF/TA	Homo sapiens	histology: 1yr protocol bx - Banff: i/cg=0; ci>0	GPL570
T12_KidneyBx_IFTA12	GSM557892	IF/TA	Homo sapiens	histology: 1yr protocol bx - Banff: i/cg=0; ci>0	GPL570
T12_KidneyBx_IFTA13	GSM557893	IF/TA	Homo sapiens	histology: 1yr protocol bx - Banff: i/cg=0; ci>0	GPL570
T12_KidneyBx_IFTA14	GSM557894	IF/TA	Homo sapiens	histology: 1yr protocol bx - Banff: i/cg=0; ci>0	GPL570
T12_KidneyBx_IFTA15	GSM557895	IF/TA	Homo sapiens	histology: 1yr protocol bx - Banff: i/cg=0; ci>0	GPL570
T12_KidneyBx_IFTA16	GSM557896	IF/TA	Homo sapiens	histology: 1yr protocol bx - Banff: i/cg=0; ci>0	GPL570
T12_KidneyBx_IFTA17	GSM557897	IF/TA	Homo sapiens	histology: 1yr protocol bx - Banff: i/cg=0; ci>0	GPL570
T12_KidneyBx_IFTA18	GSM557898	IF/TA	Homo sapiens	histology: 1yr protocol bx - Banff: i/cg=0; ci>0	GPL570
T12_KidneyBx_IFTA19	GSM557899	IF/TA	Homo sapiens	histology: 1yr protocol bx - Banff: i/cg=0; ci>0	GPL570
T12_KidneyBx_IFTA20	GSM557900	IF/TA	Homo sapiens	histology: 1yr protocol bx - Banff: i/cg=0; ci>0	GPL570
T12_KidneyBx_IFTA21	GSM557901	IF/TA	Homo sapiens	histology: 1yr protocol bx - Banff: i/cg=0; ci>0	GPL570
T12_KidneyBx_IFTA22	GSM557902	IF/TA	Homo sapiens	histology: 1yr protocol bx - Banff: i/cg=0; ci>0	GPL570
T12_KidneyBx_IFTA23	GSM557903	IF/TA	Homo sapiens	histology: 1yr protocol bx - Banff: i/cg=0; ci>0	GPL570
T12_KidneyBx_IFTA24	GSM557904	IF/TA	Homo sapiens	histology: 1yr protocol bx - Banff: i/cg=0; ci>0	GPL570
T12_KidneyBx_IFTA+i1	GSM557905	IFTA+i	Homo sapiens	histology: 1yr protocol bx - Banff: cg=0; i/ci>0	GPL570
T12_KidneyBx_IFTA+i2	GSM557906	IFTA+i	Homo sapiens	histology: 1yr protocol bx - Banff: cg=0; i/ci>0	GPL570
T12_KidneyBx_IFTA+i3	GSM557907	IFTA+i	Homo sapiens	histology: 1yr protocol bx - Banff: cg=0; i/ci>0	GPL570
T12_KidneyBx_IFTA+i4	GSM557908	IFTA+i	Homo sapiens	histology: 1yr protocol bx - Banff: cg=0; i/ci>0	GPL570
T12_KidneyBx_IFTA+i5	GSM557909	IFTA+i	Homo sapiens	histology: 1yr protocol bx - Banff: cg=0; i/ci>0	GPL570
T12_KidneyBx_IFTA+i6	GSM557910	IFTA+i	Homo sapiens	histology: 1yr protocol bx - Banff: cg=0; i/ci>0	GPL570
T12_KidneyBx_IFTA+i7	GSM557911	IFTA+i	Homo sapiens	histology: 1yr protocol bx - Banff: cg=0; i/ci>0	GPL570
T12_KidneyBx_IFTA+i8	GSM557912	IFTA+i	Homo sapiens	histology: 1yr protocol bx - Banff: cg=0; i/ci>0	GPL570
T12_KidneyBx_IFTA+i9	GSM557913	IFTA+i	Homo sapiens	histology: 1yr protocol bx - Banff: cg=0; i/ci>0	GPL570
T12_KidneyBx_IFTA+i10	GSM557914	IFTA+i	Homo sapiens	histology: 1yr protocol bx - Banff: cg=0; i/ci>0	GPL570
T12_KidneyBx_IFTA+i11	GSM557915	IFTA+i	Homo sapiens	histology: 1yr protocol bx - Banff: cg=0; i/ci>0	GPL570
T12_KidneyBx_IFTA+i12	GSM557916	IFTA+i	Homo sapiens	histology: 1yr protocol bx - Banff: cg=0; i/ci>0	GPL570
T12_KidneyBx_IFTA+i13	GSM557917	IFTA+i	Homo sapiens	histology: 1yr protocol bx - Banff: cg=0; i/ci>0	GPL570
T12_KidneyBx_IFTA+i14	GSM557918	IFTA+i	Homo sapiens	histology: 1yr protocol bx - Banff: cg=0; i/ci>0	GPL570
T12_KidneyBx_IFTA+i15	GSM557919	IFTA+i	Homo sapiens	histology: 1yr protocol bx - Banff: cg=0; i/ci>0	GPL570
T12_KidneyBx_IFTA+i16	GSM557920	IFTA+i	Homo sapiens	histology: 1yr protocol bx - Banff: cg=0; i/ci>0	GPL570

## Sheet: GSE65326
!Sample_title	!Sample_geo_accession	!Sample_source_name_ch1	!Sample_characteristics_ch1	!Sample_characteristics_ch1	!Sample_platform_id
5753669160_A	GSM1592523	12 month kidney biopsy post transplant	ifta: 2	cd68_hpf: 12.82	GPL10558
5753669160_B	GSM1592524	12 month kidney biopsy post transplant	ifta: 2	cd68_hpf: 5.66	GPL10558
5753669160_D	GSM1592525	12 month kidney biopsy post transplant	ifta: 1	cd68_hpf: 15.86	GPL10558
5753669160_E	GSM1592526	12 month kidney biopsy post transplant	ifta: 1	cd68_hpf: 8.71	GPL10558
5753669160_F	GSM1592527	12 month kidney biopsy post transplant	ifta: 0	cd68_hpf: 3.84	GPL10558
5753669160_G	GSM1592528	12 month kidney biopsy post transplant	ifta: 0	cd68_hpf: 1.78	GPL10558
5727946049_E	GSM1592529	12 month kidney biopsy post transplant	ifta: 0	cd68_hpf: 3.63	GPL10558
5727946049_F	GSM1592530	12 month kidney biopsy post transplant	ifta: 0	cd68_hpf: 3.06	GPL10558
5727946049_G	GSM1592531	12 month kidney biopsy post transplant	ifta: 1	cd68_hpf: 7.06	GPL10558
5727946049_H	GSM1592532	12 month kidney biopsy post transplant	ifta: 1	cd68_hpf: 2.42	GPL10558
5727946049_I	GSM1592533	12 month kidney biopsy post transplant	ifta: 1	cd68_hpf: 2.92	GPL10558
5727946049_J	GSM1592534	12 month kidney biopsy post transplant	ifta: 1	cd68_hpf: 1	GPL10558
5727946049_K	GSM1592535	12 month kidney biopsy post transplant	ifta: 1	cd68_hpf: 11.6	GPL10558
5727946075_F	GSM1592536	12 month kidney biopsy post transplant	ifta: 0	cd68_hpf: 5	GPL10558
5727946075_I	GSM1592537	12 month kidney biopsy post transplant	ifta: 1	cd68_hpf: 6.41	GPL10558
5727946075_J	GSM1592538	12 month kidney biopsy post transplant	ifta: 1	cd68_hpf: 18.64	GPL10558
5727946075_K	GSM1592539	12 month kidney biopsy post transplant	ifta: 1	cd68_hpf: 8.72	GPL10558
5753677001_B	GSM1592540	12 month kidney biopsy post transplant	ifta: 2	cd68_hpf: 14.11	GPL10558
5753677001_C	GSM1592541	12 month kidney biopsy post transplant	ifta: 1	cd68_hpf: 9.78	GPL10558
5753677001_D	GSM1592542	12 month kidney biopsy post transplant	ifta: 1	cd68_hpf: 5.44	GPL10558
5753677001_F	GSM1592543	12 month kidney biopsy post transplant	ifta: 1	cd68_hpf: 23.8	GPL10558
5753677001_G	GSM1592544	12 month kidney biopsy post transplant	ifta: 0	cd68_hpf: 1.48	GPL10558
5753677001_I	GSM1592545	12 month kidney biopsy post transplant	ifta: -	cd68_hpf: 2.88	GPL10558

## Sheet: GSE135327
!Sample_title	!Sample_geo_accession	!Sample_platform_id
kidney_normal_RNAseq_19	S7	GPL11154
kidney_normal_RNAseq_20	S14	GPL11154
kidney_normal_RNAseq_21	S17	GPL11154
kidney_normal_RNAseq_22	S18	GPL11154
kidney_normal_RNAseq_23	S28	GPL11154
kidney_normal_RNAseq_24	S29	GPL11154
kidney_normal_RNAseq_25	S30	GPL11154
kidney_normal_RNAseq_26	S34	GPL11154
kidney_normal_RNAseq_27	S35	GPL11154
kidney_normal_RNAseq_28	S43	GPL11154
kidney_normal_RNAseq_29	S47	GPL11154
kidney_normal_RNAseq_30	S48	GPL11154
kidney_sample_RNAseq_1	M4	GPL21290
kidney_sample_RNAseq_2	M6	GPL21290
kidney_sample_RNAseq_3	M11	GPL21290
kidney_sample_RNAseq_4	M1	GPL21290
kidney_sample_RNAseq_5	M2	GPL21290
kidney_sample_RNAseq_6	M3	GPL21290
kidney_sample_RNAseq_7	M5	GPL21290
kidney_sample_RNAseq_8	M8	GPL21290
kidney_sample_RNAseq_9	M9	GPL21290
kidney_sample_RNAseq_10	M12	GPL21290
kidney_sample_RNAseq_11	M13	GPL21290
kidney_sample_RNAseq_12	M15	GPL21290
kidney_sample_RNAseq_13	M16	GPL21290
kidney_sample_RNAseq_14	M20	GPL21290
kidney_sample_RNAseq_15	M21	GPL21290
kidney_sample_RNAseq_16	M23	GPL21290
kidney_sample_RNAseq_17	M25	GPL21290
kidney_sample_RNAseq_18	M27	GPL21290
